# Supplementary material for: A new diplommatinid genus and two new species from the Philippines (Gastropoda, Caenogastropoda, Cyclophoroidea)
Source: Zookeys. 2017 Jun 6;(678):1–10. doi: 10.3897/zookeys.678.13059 (PMC5523359; doi:10.3897/zookeys.678.13059)
Supplement: XML Treatment for Luzonocoptis [file zookeys.678.13059-treatment1.xml]

<!DOCTYPE tp:taxon-treatment
  PUBLIC "-//TaxonX//DTD Taxonomic Treatment Publishing DTD v0 20100105//EN" "tax-treatment-NSO.dtd">
<tp:taxon-treatment xmlns:tp="http://www.plazi.org/taxpub"><tp:treatment-meta><kwd-group><label>Taxon classification</label><kwd><named-content xmlns:xlink="http://www.w3.org/1999/xlink" content-type="kingdom">Animalia</named-content></kwd><kwd><named-content xmlns:xlink="http://www.w3.org/1999/xlink" content-type="order">Architaenioglossa</named-content></kwd><kwd><named-content xmlns:xlink="http://www.w3.org/1999/xlink" content-type="family">Diplommatinidae</named-content></kwd></kwd-group><mixed-citation publication-type="journal"><person-group><name><surname>Páll-Gergely</surname><given-names>Barna</given-names></name><name><surname>Hunyadi</surname><given-names>András</given-names></name><name><surname>Asami</surname><given-names>Takahiro</given-names></name></person-group><article-title>A new diplommatinid genus and two new species from the Philippines (<tp:taxon-name><tp:taxon-name-part taxon-name-part-type="class">Gastropoda</tp:taxon-name-part></tp:taxon-name>, <tp:taxon-name><tp:taxon-name-part taxon-name-part-type="subclass">Caenogastropoda</tp:taxon-name-part></tp:taxon-name>, <tp:taxon-name><tp:taxon-name-part taxon-name-part-type="superfamily">Cyclophoroidea</tp:taxon-name-part></tp:taxon-name>)</article-title><source>Zookeys</source><day>6</day><month>6</month><year>2017</year><volume>2017</volume><issue>678</issue><fpage>1</fpage><lpage>10</lpage><pub-id pub-id-type="doi">10.3897/zookeys.678.13059</pub-id></mixed-citation></tp:treatment-meta><tp:nomenclature><label>Genus</label><tp:taxon-name>
              <tp:taxon-name-part taxon-name-part-type="genus" reg="Luzonocoptis">Luzonocoptis</tp:taxon-name-part>
              <object-id xmlns:xlink="http://www.w3.org/1999/xlink" content-type="zoobank" xlink:type="simple">http://zoobank.org/A1561D65-F5BF-47B1-90B4-D10B9E913CF8</object-id>
            </tp:taxon-name><tp:taxon-authority>Páll-Gergely &amp; Hunyadi</tp:taxon-authority><tp:taxon-status xmlns:xlink="http://www.w3.org/1999/xlink" xlink:type="simple">gen. n.</tp:taxon-status></tp:nomenclature><tp:treatment-sec sec-type="diagnosis" id="SECID0EAJAC"><title>Diagnosis.</title><p>Shell sinistral; apex blunt, club-like; shell very slender with 14–18 whorls, rather regularly, finely ribbed; aperture round with a weak columellar lamella visible from standard apertural view; columellar lamella interrupted, its inner, short portion blunt thorn or tubercle-like, situated inside post-constriction bay; other inner plicae and lamellae absent; outer surface of operculum matt, smooth; inner surface with a very slightly elevated arcuate ridge; rachidian tooth with five cusps (central one blunt, larger than other four cusps), marginal teeth with four pointed cusps.</p></tp:treatment-sec><tp:treatment-sec sec-type="Differential diagnosis" id="SECID0EFJAC"><title>Differential diagnosis.</title><p>
              <italic><tp:taxon-name><tp:taxon-name-part taxon-name-part-type="genus" reg="Luzonocoptis">Luzonocoptis</tp:taxon-name-part></tp:taxon-name></italic> gen. n. differs from <italic><tp:taxon-name><tp:taxon-name-part taxon-name-part-type="genus" reg="Palaina">Palaina</tp:taxon-name-part></tp:taxon-name></italic> Semper, 1865 (type species: <italic><tp:taxon-name><tp:taxon-name-part taxon-name-part-type="genus" reg="Diplommatina">Diplommatina</tp:taxon-name-part> <tp:taxon-name-part taxon-name-part-type="species" reg="macgillivrayi">macgillivrayi</tp:taxon-name-part></tp:taxon-name></italic> Pfeiffer, 1854) by the unique shell shape, the strongly expanded peristome, and most importantly, the presence of a columellar tooth, which continues to a strongly developed lamella (see <xref ref-type="bibr" rid="B31">Yamazaki et al. 2013</xref> and Neubert and Bouchet 2013). The most similar diplommatinid genus in terms of shell characters is <italic><tp:taxon-name><tp:taxon-name-part taxon-name-part-type="genus" reg="Hungerfordia">Hungerfordia</tp:taxon-name-part></tp:taxon-name></italic>. <italic><tp:taxon-name><tp:taxon-name-part taxon-name-part-type="genus" reg="Luzonocoptis">Luzonocoptis</tp:taxon-name-part></tp:taxon-name></italic> gen. n. differs from <italic><tp:taxon-name><tp:taxon-name-part taxon-name-part-type="genus" reg="Hungerfordia">Hungerfordia</tp:taxon-name-part></tp:taxon-name></italic> by the presence of an interrupted columellar lamella, and the rachidian tooth, which possess five well-developed cusps. In contrast, the columellar lamella of <italic><tp:taxon-name><tp:taxon-name-part taxon-name-part-type="genus" reg="Hungerfordia">Hungerfordia</tp:taxon-name-part></tp:taxon-name></italic> is not interrupted, and the rachidian tooth is simpler, with a single, or three cusps.</p></tp:treatment-sec><tp:treatment-sec sec-type="etymology" id="SECID0EELAC"><title>Etymology.</title><p>The first part of the name derives from the name of the island (Luzon), where the included new species have been found. The second part (“-coptis”) refers to the similarity with Middle American urocoptid taxa in terms of shell size, shape, colour and habitat. Gender feminine.</p></tp:treatment-sec><tp:treatment-sec sec-type="type species" id="SECID0EJLAC"><title>Type species.</title><p>
              <italic><tp:taxon-name><tp:taxon-name-part taxon-name-part-type="genus" reg="Luzonocoptis">Luzonocoptis</tp:taxon-name-part> <tp:taxon-name-part taxon-name-part-type="species" reg="antenna">antenna</tp:taxon-name-part></tp:taxon-name></italic> sp. n.</p></tp:treatment-sec><tp:treatment-sec sec-type="Content" id="SECID0E1LAC"><title>Content.</title><p>
              <italic><tp:taxon-name><tp:taxon-name-part taxon-name-part-type="genus" reg="Luzonocoptis">Luzonocoptis</tp:taxon-name-part> <tp:taxon-name-part taxon-name-part-type="species" reg="antenna">antenna</tp:taxon-name-part></tp:taxon-name></italic> sp. n. and <italic><tp:taxon-name><tp:taxon-name-part taxon-name-part-type="genus" reg="Luzonocoptis">L.</tp:taxon-name-part> <tp:taxon-name-part taxon-name-part-type="species" reg="angulata">angulata</tp:taxon-name-part></tp:taxon-name></italic> sp. n.</p></tp:treatment-sec><tp:treatment-sec sec-type="distribution" id="SECID0EWMAC"><title>Distribution.</title><p>This genus is known so far from northeastern Luzon Island. The distance between the type localities of the two species is approximately 34 km in a straight line.</p></tp:treatment-sec><ref-list><ref id="B31"><mixed-citation xmlns:xlink="http://www.w3.org/1999/xlink" xlink:type="simple">
          <person-group><name name-style="western"><surname>Yamazaki</surname><given-names>K</given-names></name><name name-style="western"><surname>Yamazaki</surname><given-names>M</given-names></name><name name-style="western"><surname>Ueshima</surname><given-names>R</given-names></name></person-group> (<year>2013</year>) <article-title>Systematic review of diplommatinid land snails (<tp:taxon-name><tp:taxon-name-part taxon-name-part-type="subclass">Caenogastropoda</tp:taxon-name-part></tp:taxon-name>, <tp:taxon-name><tp:taxon-name-part taxon-name-part-type="family">Diplommatinidae</tp:taxon-name-part></tp:taxon-name>) endemic to the Palau Islands. (1) Generic classification and revision of <italic><tp:taxon-name><tp:taxon-name-part taxon-name-part-type="genus">Hungerfordia</tp:taxon-name-part></tp:taxon-name></italic> species with highly developed axial ribs.</article-title> <source>Zootaxa</source> <volume>3743</volume>(<issue>1</issue>): <fpage>1</fpage>–<lpage>71</lpage>. <ext-link xlink:type="simple" ext-link-type="doi" xlink:href="10.11646/zootaxa.3743.1.1">http://dx.doi.org/10.11646/zootaxa.3743.1.1</ext-link></mixed-citation></ref></ref-list></tp:taxon-treatment>
