# Supplementary material for: A new diplommatinid genus and two new species from the Philippines (Gastropoda, Caenogastropoda, Cyclophoroidea)
Source: Zookeys. 2017 Jun 6;(678):1–10. doi: 10.3897/zookeys.678.13059 (PMC5523359; doi:10.3897/zookeys.678.13059)
Supplement: XML Treatment for Luzonocoptis antenna [file zookeys.678.13059-treatment2.xml]

<!DOCTYPE tp:taxon-treatment
  PUBLIC "-//TaxonX//DTD Taxonomic Treatment Publishing DTD v0 20100105//EN" "tax-treatment-NSO.dtd">
<tp:taxon-treatment xmlns:tp="http://www.plazi.org/taxpub"><tp:treatment-meta><kwd-group><label>Taxon classification</label><kwd><named-content xmlns:xlink="http://www.w3.org/1999/xlink" content-type="kingdom">Animalia</named-content></kwd><kwd><named-content xmlns:xlink="http://www.w3.org/1999/xlink" content-type="order">Architaenioglossa</named-content></kwd><kwd><named-content xmlns:xlink="http://www.w3.org/1999/xlink" content-type="family">Diplommatinidae</named-content></kwd></kwd-group><mixed-citation publication-type="journal"><person-group><name><surname>Páll-Gergely</surname><given-names>Barna</given-names></name><name><surname>Hunyadi</surname><given-names>András</given-names></name><name><surname>Asami</surname><given-names>Takahiro</given-names></name></person-group><article-title>A new diplommatinid genus and two new species from the Philippines (<tp:taxon-name><tp:taxon-name-part taxon-name-part-type="class">Gastropoda</tp:taxon-name-part></tp:taxon-name>, <tp:taxon-name><tp:taxon-name-part taxon-name-part-type="subclass">Caenogastropoda</tp:taxon-name-part></tp:taxon-name>, <tp:taxon-name><tp:taxon-name-part taxon-name-part-type="superfamily">Cyclophoroidea</tp:taxon-name-part></tp:taxon-name>)</article-title><source>Zookeys</source><day>6</day><month>6</month><year>2017</year><volume>2017</volume><issue>678</issue><fpage>1</fpage><lpage>10</lpage><pub-id pub-id-type="doi">10.3897/zookeys.678.13059</pub-id></mixed-citation></tp:treatment-meta><tp:nomenclature><tp:taxon-name>
              <tp:taxon-name-part taxon-name-part-type="genus" reg="Luzonocoptis">Luzonocoptis</tp:taxon-name-part>
              <tp:taxon-name-part taxon-name-part-type="species" reg="antenna">antenna</tp:taxon-name-part>
              <object-id xmlns:xlink="http://www.w3.org/1999/xlink" content-type="zoobank" xlink:type="simple">http://zoobank.org/842D519D-51D9-496F-9422-5806F625E234</object-id>
            </tp:taxon-name><tp:taxon-authority>Páll-Gergely &amp; Hunyadi</tp:taxon-authority><tp:taxon-status xmlns:xlink="http://www.w3.org/1999/xlink" xlink:type="simple">sp. n.</tp:taxon-status><xref ref-type="fig" rid="F1">Figures 1A–H</xref><xref ref-type="fig" rid="F2">, 2A–F, H</xref></tp:nomenclature><tp:treatment-sec sec-type="type material" id="SECID0EMOAC"><title>Type material.</title><p>Philippines, Luzon, Cagayan Province, 20 km south-southeast from Baggao, Barangay San Miguel, environment of the Duba Cave, limestone rock wall on the bank of the Pared River, 50 m, <named-content xmlns:xlink="http://www.w3.org/1999/xlink" content-type="dwc:verbatimCoordinates" xlink:type="simple"><named-content content-type="geo-json" specific-use="{&#34;type&#34;:&#34;Point&#34;,&#34;coordinates&#34;:[121.934033,17.832783]}" id="NCID0EVOAC" xlink:type="simple">17°49.967'N, 121°56.042'E</named-content></named-content>, leg. Hunyadi, A., 07.01.2014., <named-content xmlns:xlink="http://www.w3.org/1999/xlink" content-type="dwc:institutional_code" xlink:type="simple">HNHM</named-content> 99995 (holotype, <abbrev xmlns:xlink="http://www.w3.org/1999/xlink" xlink:title="shell height" id="ABBRID0E6OAC" xlink:type="simple">H</abbrev> = 9.4 mm, <abbrev xmlns:xlink="http://www.w3.org/1999/xlink" xlink:title="shell diameter" id="ABBRID0EDPAC" xlink:type="simple">D</abbrev> = 1.7 mm), <named-content xmlns:xlink="http://www.w3.org/1999/xlink" content-type="dwc:institutional_code" xlink:type="simple">HNHM</named-content> 99997 (5 paratypes), <abbrev xmlns:xlink="http://www.w3.org/1999/xlink" xlink:title="collection András Hunyadi (Budapest, Hungary)" id="ABBRID0EMPAC" xlink:type="simple">HA</abbrev>/166 paratypes, <abbrev xmlns:xlink="http://www.w3.org/1999/xlink" xlink:title="Collection Barna Páll-Gergely (Mosonmagyaróvár, Hungary)" id="ABBRID0EQPAC" xlink:type="simple">PGB</abbrev>/3 paratypes.</p><fig id="F1" position="float" orientation="portrait"><label>Figure 1.</label><caption><p>Shells of <italic><tp:taxon-name><tp:taxon-name-part taxon-name-part-type="genus" reg="Luzonocoptis">Luzonocoptis</tp:taxon-name-part></tp:taxon-name></italic> gen. n. species. <bold>A–H</bold> <italic><tp:taxon-name><tp:taxon-name-part taxon-name-part-type="genus" reg="Luzonocoptis">Luzonocoptis</tp:taxon-name-part> <tp:taxon-name-part taxon-name-part-type="species" reg="antenna">antenna</tp:taxon-name-part></tp:taxon-name></italic> sp. n. (<bold>A–G</bold> holotype <named-content xmlns:xlink="http://www.w3.org/1999/xlink" content-type="dwc:institutional_code" xlink:type="simple">HNHM</named-content> 99995 <bold>H</bold> paratype <named-content xmlns:xlink="http://www.w3.org/1999/xlink" content-type="dwc:institutional_code" xlink:type="simple">HNHM</named-content> 99997) <bold>I–P</bold> <italic><tp:taxon-name><tp:taxon-name-part taxon-name-part-type="genus" reg="Luzonocoptis">Luzonocoptis</tp:taxon-name-part> <tp:taxon-name-part taxon-name-part-type="species" reg="angulata">angulata</tp:taxon-name-part></tp:taxon-name></italic> sp. n. (<bold>I–O</bold> holotype <named-content xmlns:xlink="http://www.w3.org/1999/xlink" content-type="dwc:institutional_code" xlink:type="simple">HNHM</named-content> 99996 <bold>P</bold> paratype <named-content xmlns:xlink="http://www.w3.org/1999/xlink" content-type="dwc:institutional_code" xlink:type="simple">HNHM</named-content> 99998). Arrows indicate the inner, separate portion of the columellar lamella. All photos B. Páll-Gergely.</p></caption><graphic xmlns:xlink="http://www.w3.org/1999/xlink" xlink:href="zookeys-678-001-g001.jpg" position="float" orientation="portrait" xlink:type="simple" id="oo_139108.jpg"/></fig></tp:treatment-sec><tp:treatment-sec sec-type="type locality" id="SECID0E6BAE"><title>Type locality.</title><p>Philippines, Luzon, Cagayan Province, 20 km south-southeast from Baggao, Barangay San Miguel, environment of the Duba Cave, limestone rock wall on the bank of the Pared River, 50 m, <named-content xmlns:xlink="http://www.w3.org/1999/xlink" content-type="dwc:verbatimCoordinates" xlink:type="simple"><named-content content-type="geo-json" specific-use="{&#34;type&#34;:&#34;Point&#34;,&#34;coordinates&#34;:[121.934033,17.832783]}" id="NCID0EICAE" xlink:type="simple">17°49.967'N, 121°56.042'E</named-content></named-content>.</p></tp:treatment-sec><tp:treatment-sec sec-type="diagnosis" id="SECID0ENCAE"><title>Diagnosis.</title><p>A tall, yellowish, very slender diplommatinid with club-shaped apex, dense, low ribs on the last whorl, rounded lower whorls, strongly expanded and reflected peristome that is strongly oblique to the shell axis, and a weak interrupted columellar lamella.</p></tp:treatment-sec><tp:treatment-sec sec-type="description" id="SECID0ESCAE"><title>Description of the shell</title><p>(Figs <xref ref-type="fig" rid="F1">1A–H</xref>, <xref ref-type="fig" rid="F2">2F, H</xref>). Shell sinistral, tall, very slender; apex thickened; penultimate whorl wide, body whorl constricted, peristome strongly expanded; whorls 16.5–18; shell colour overall pale yellow or corneous, sometimes seemingly darker due to the desiccated body, subtranslucent; protoconch consists of approximately 1.25–1.5 whorls, finely pitted; first whorls of teleoconch conspicuously narrower than protoconch; teleoconch rather regularly, obliquely ribbed with fine spiral striation, which is most conspicuous on lower whorls; ribs straight on upper whorls but become more wavy on last whorl (especially near suture); upper whorls concave, slowly, rather regularly increasing; constriction deep, situated on penultimate whorl; last whorl conspicuously narrower than preceding whorl; lower whorls rounded; aperture strongly oblique to shell axis, rounded, with a weak columellar lamella visible from standard apertural view; columellar lamella low, interrupted, its inner, separate, blunt thorn-like part situated inside post-constriction bay (widened area just anterior to operculum); no other plicae or lamellae found; peristome overall strongly expanded and reflected; boundary between inner and outer peristome clearly visible due to sharp, usually reddish brown edge of inner peristome; outer peristome mostly responsible for expanded profile of peristome; upper, parietal part of peristome free from penultimate whorl; umbilicus absent.</p></tp:treatment-sec><tp:treatment-sec sec-type="description" id="SECID0EADAE"><title>Measurements.</title><p>Shell height: 8.7–10.3 mm; shell width: 1.6–1.8 mm; aperture height: 2.2–2.7 mm (n = 6).</p><p>
              <bold>Operculum</bold> (Figs <xref ref-type="fig" rid="F2">2A–D</xref>). Corneous, flat (not concave); outer surface smooth, without any signs of whorls, but with a very thin matt layer; under matt layer glossy; inner surface overall rather smooth, with a very low arcuate ridge on one side, and a low central nipple, which is also visible from outside (because the operculum is semi-transparent).</p><p>
              <bold>Radula</bold> (Fig. <xref ref-type="fig" rid="F2">2E</xref>). Radula taenioglossate. Teeth arranged in v-shaped rows, each transverse row with seven teeth (2-1-1-1-2). Rachidian tooth strongly constricted in its middle part, having five cusps (central cusp largest, blunt, other four cusps pointed); inner marginal and two outer marginal teeth have shallower constriction of plates, and are slightly longer and more slender than central tooth; inner marginal teeth with four pointed cusps, third one (counting from the side of rachidian tooth) is largest; outer marginal teeth with four pointed cusps.</p><fig id="F2" position="float" orientation="portrait"><label>Figure 2.</label><caption><p>Shells, operculum and radula of <italic><tp:taxon-name><tp:taxon-name-part taxon-name-part-type="genus" reg="Luzonocoptis">Luzonocoptis</tp:taxon-name-part></tp:taxon-name></italic> gen. n. species. <bold>A–F</bold> <italic><tp:taxon-name><tp:taxon-name-part taxon-name-part-type="genus" reg="Luzonocoptis">Luzonocoptis</tp:taxon-name-part> <tp:taxon-name-part taxon-name-part-type="species" reg="antenna">antenna</tp:taxon-name-part></tp:taxon-name></italic> sp. n. <bold>A</bold> outer side of the operculum <bold>B</bold> inner surface of the operculum <bold>C</bold> SEM of the inner surface of the operculum <bold>D</bold> schematic drawing of the inner side, showing the slightly elevated ridge and the central nipple <bold>E</bold> radula (paratype no. 7.) <bold>F</bold> Neck region <bold>G</bold> Neck region of <italic><tp:taxon-name><tp:taxon-name-part taxon-name-part-type="genus" reg="Luzonocoptis">Luzonocoptis</tp:taxon-name-part> <tp:taxon-name-part taxon-name-part-type="species" reg="angulata">angulata</tp:taxon-name-part></tp:taxon-name></italic> sp. n. <bold>H</bold> protoconch of <italic><tp:taxon-name><tp:taxon-name-part taxon-name-part-type="genus" reg="Luzonocoptis">Luzonocoptis</tp:taxon-name-part> <tp:taxon-name-part taxon-name-part-type="species" reg="antenna">antenna</tp:taxon-name-part></tp:taxon-name></italic> sp. n. <bold>I</bold> protoconch of <italic><tp:taxon-name><tp:taxon-name-part taxon-name-part-type="genus" reg="Luzonocoptis">Luzonocoptis</tp:taxon-name-part> <tp:taxon-name-part taxon-name-part-type="species" reg="angulata">angulata</tp:taxon-name-part></tp:taxon-name></italic> sp. n. White arrow shows the constriction. All images B. Páll-Gergely.</p></caption><graphic xmlns:xlink="http://www.w3.org/1999/xlink" xlink:href="zookeys-678-001-g002.jpg" position="float" orientation="portrait" xlink:type="simple" id="oo_139109.jpg"/></fig></tp:treatment-sec><tp:treatment-sec sec-type="etymology" id="SECID0ELGAE"><title>Etymology.</title><p>The shell shape of this new species (wide aperture, very slender upper whorls, and a club-shaped apex) resembles a radio <tp:taxon-name><tp:taxon-name-part taxon-name-part-type="species" reg="antenna">antenna</tp:taxon-name-part></tp:taxon-name>. The specific epithet <italic><tp:taxon-name><tp:taxon-name-part taxon-name-part-type="species" reg="antenna">antenna</tp:taxon-name-part></tp:taxon-name></italic> to be used as a noun in apposition.</p></tp:treatment-sec><tp:treatment-sec sec-type="habitat" id="SECID0EEHAE"><title>Habitat and distribution.</title><p>Living specimens were found on a limestone rock wall. This species is known from the type locality only, which is situated ca. 34 km in a straight line from the type locality of <italic><tp:taxon-name><tp:taxon-name-part taxon-name-part-type="genus" reg="Luzonocoptis">L.</tp:taxon-name-part> <tp:taxon-name-part taxon-name-part-type="species" reg="angulata">angulata</tp:taxon-name-part></tp:taxon-name></italic> sp. n.</p></tp:treatment-sec><tp:treatment-sec sec-type="comparisons" id="SECID0EVHAE"><title>Comparisons.</title><p>Most sinistral diplommatinids from the Philippines belong to the genera <italic><tp:taxon-name><tp:taxon-name-part taxon-name-part-type="genus" reg="Palaina">Palaina</tp:taxon-name-part></tp:taxon-name></italic> and <italic><tp:taxon-name><tp:taxon-name-part taxon-name-part-type="genus" reg="Diancta">Diancta</tp:taxon-name-part></tp:taxon-name></italic> Martens, 1867, and have conical, ovoid, or cylindrical shells. However, most <italic><tp:taxon-name><tp:taxon-name-part taxon-name-part-type="genus" reg="Diplommatina">Diplommatina</tp:taxon-name-part></tp:taxon-name></italic> species from the Philippines are dextral, and the very few sinistral species have much lower spire, and triangular or ovoid shell shape (<xref ref-type="bibr" rid="B34">Zilch 1953</xref>). The only similar species in the region is <italic><tp:taxon-name><tp:taxon-name-part taxon-name-part-type="genus" reg="Luzonocoptis">Luzonocoptis</tp:taxon-name-part> <tp:taxon-name-part taxon-name-part-type="species" reg="angulata">angulata</tp:taxon-name-part></tp:taxon-name></italic> sp. n., which differs from <italic><tp:taxon-name><tp:taxon-name-part taxon-name-part-type="genus" reg="Luzonocoptis">L.</tp:taxon-name-part> <tp:taxon-name-part taxon-name-part-type="species" reg="antenna">antenna</tp:taxon-name-part></tp:taxon-name></italic> sp. n. in the following traits: whorls fewer; lower whorls keeled; aperture less oblique to the shell axis; peristome much less reflected; constriction situated approx. half whorl anteriorly (behind the parietal part of the peristome); ribs more widely-spaced on the neck region; inner, separated part of the columellar lamella blunter.</p></tp:treatment-sec><ref-list><ref id="B34"><mixed-citation xmlns:xlink="http://www.w3.org/1999/xlink" xlink:type="simple">
          <person-group><name name-style="western"><surname>Zilch</surname><given-names>A</given-names></name></person-group> (<year>1953</year>) <article-title>Die Typen und Typoide des Natur-Museums Senckenberg, 9: <tp:taxon-name><tp:taxon-name-part taxon-name-part-type="phylum">Mollusca</tp:taxon-name-part></tp:taxon-name>, <tp:taxon-name><tp:taxon-name-part taxon-name-part-type="family">Cyclophoridae</tp:taxon-name-part></tp:taxon-name>, <tp:taxon-name><tp:taxon-name-part taxon-name-part-type="subfamily">Diplommatininae</tp:taxon-name-part></tp:taxon-name></article-title>. <source>Archiv für Molluskenkunde</source> <volume>82</volume>(<issue>1</issue>/<issue>3</issue>): <fpage>1</fpage>–<lpage>47</lpage>.</mixed-citation></ref></ref-list></tp:taxon-treatment>
