# Supplementary material for: A new diplommatinid genus and two new species from the Philippines (Gastropoda, Caenogastropoda, Cyclophoroidea)
Source: Zookeys. 2017 Jun 6;(678):1–10. doi: 10.3897/zookeys.678.13059 (PMC5523359; doi:10.3897/zookeys.678.13059)
Supplement: XML Treatment for Luzonocoptis angulata [file zookeys.678.13059-treatment3.xml]

<!DOCTYPE tp:taxon-treatment
  PUBLIC "-//TaxonX//DTD Taxonomic Treatment Publishing DTD v0 20100105//EN" "tax-treatment-NSO.dtd">
<tp:taxon-treatment xmlns:tp="http://www.plazi.org/taxpub"><tp:treatment-meta><kwd-group><label>Taxon classification</label><kwd><named-content xmlns:xlink="http://www.w3.org/1999/xlink" content-type="kingdom">Animalia</named-content></kwd><kwd><named-content xmlns:xlink="http://www.w3.org/1999/xlink" content-type="order">Architaenioglossa</named-content></kwd><kwd><named-content xmlns:xlink="http://www.w3.org/1999/xlink" content-type="family">Diplommatinidae</named-content></kwd></kwd-group><mixed-citation publication-type="journal"><person-group><name><surname>Páll-Gergely</surname><given-names>Barna</given-names></name><name><surname>Hunyadi</surname><given-names>András</given-names></name><name><surname>Asami</surname><given-names>Takahiro</given-names></name></person-group><article-title>A new diplommatinid genus and two new species from the Philippines (<tp:taxon-name><tp:taxon-name-part taxon-name-part-type="class">Gastropoda</tp:taxon-name-part></tp:taxon-name>, <tp:taxon-name><tp:taxon-name-part taxon-name-part-type="subclass">Caenogastropoda</tp:taxon-name-part></tp:taxon-name>, <tp:taxon-name><tp:taxon-name-part taxon-name-part-type="superfamily">Cyclophoroidea</tp:taxon-name-part></tp:taxon-name>)</article-title><source>Zookeys</source><day>6</day><month>6</month><year>2017</year><volume>2017</volume><issue>678</issue><fpage>1</fpage><lpage>10</lpage><pub-id pub-id-type="doi">10.3897/zookeys.678.13059</pub-id></mixed-citation></tp:treatment-meta><tp:nomenclature><tp:taxon-name>
              <tp:taxon-name-part taxon-name-part-type="genus" reg="Luzonocoptis">Luzonocoptis</tp:taxon-name-part>
              <tp:taxon-name-part taxon-name-part-type="species" reg="angulata">angulata</tp:taxon-name-part>
              <object-id xmlns:xlink="http://www.w3.org/1999/xlink" content-type="zoobank" xlink:type="simple">http://zoobank.org/CB277A41-0983-42BB-BA44-A5515DB37D1B</object-id>
            </tp:taxon-name><tp:taxon-authority>Páll-Gergely &amp; Hunyadi</tp:taxon-authority><tp:taxon-status xmlns:xlink="http://www.w3.org/1999/xlink" xlink:type="simple">sp. n.</tp:taxon-status><xref ref-type="fig" rid="F1">Figures 1I–P</xref><xref ref-type="fig" rid="F2">, 2G, I</xref></tp:nomenclature><tp:treatment-sec sec-type="type material" id="SECID0E3KAE"><title>Type material.</title><p>Philippines, Luzon, Cagayan Province, 10 km southeast from Gattaran, Barangay Naddungan, environment of the Ar-Aro Cave, rock wall facing east, 90 m, <named-content xmlns:xlink="http://www.w3.org/1999/xlink" content-type="dwc:verbatimCoordinates" xlink:type="simple"><named-content content-type="geo-json" specific-use="{&#34;type&#34;:&#34;Point&#34;,&#34;coordinates&#34;:[121.735467,18.074617]}" id="NCID0EFLAE" xlink:type="simple">18°4.477'N, 121°44.128'E</named-content></named-content>, leg. Hunyadi, 08.01.2014. <named-content xmlns:xlink="http://www.w3.org/1999/xlink" content-type="dwc:institutional_code" xlink:type="simple">HNHM</named-content> 99996 (holotype, <abbrev xmlns:xlink="http://www.w3.org/1999/xlink" xlink:title="shell height" id="ABBRID0EPLAE" xlink:type="simple">H</abbrev> = 9.1 mm, <abbrev xmlns:xlink="http://www.w3.org/1999/xlink" xlink:title="shell diameter" id="ABBRID0ETLAE" xlink:type="simple">D</abbrev> = 2.1 mm), <named-content xmlns:xlink="http://www.w3.org/1999/xlink" content-type="dwc:institutional_code" xlink:type="simple">HNHM</named-content> 99998 (3 paratypes), <abbrev xmlns:xlink="http://www.w3.org/1999/xlink" xlink:title="collection András Hunyadi (Budapest, Hungary)" id="ABBRID0E3LAE" xlink:type="simple">HA</abbrev>/238 paratypes, <abbrev xmlns:xlink="http://www.w3.org/1999/xlink" xlink:title="Collection Barna Páll-Gergely (Mosonmagyaróvár, Hungary)" id="ABBRID0EAMAE" xlink:type="simple">PGB</abbrev>/3 paratypes.</p></tp:treatment-sec><tp:treatment-sec sec-type="type locality" id="SECID0EEMAE"><title>Type locality.</title><p>Philippines, Luzon, Cagayan Province, 10 km southeast from Gattaran, Barangay Naddungan, environment of the Ar-Aro Cave, rock wall facing east, 90 m, <named-content xmlns:xlink="http://www.w3.org/1999/xlink" content-type="dwc:verbatimCoordinates" xlink:type="simple"><named-content content-type="geo-json" specific-use="{&#34;type&#34;:&#34;Point&#34;,&#34;coordinates&#34;:[121.735467,18.074617]}" id="NCID0ENMAE" xlink:type="simple">18°4.477'N, 121°44.128'E</named-content></named-content>.</p></tp:treatment-sec><tp:treatment-sec sec-type="diagnosis" id="SECID0ESMAE"><title>Diagnosis.</title><p>A tall, yellowish, moderately slender diplommatinid with club-shaped apex, widely spaced, sharp ribs on the last whorl, angled lower whorls, strongly expanded peristome that is slightly oblique to the shell axis, and a weak interrupted columellar lamella.</p></tp:treatment-sec><tp:treatment-sec sec-type="description" id="SECID0EXMAE"><title>Description of the shell</title><p>(Figs <xref ref-type="fig" rid="F1">1I–P</xref>, <xref ref-type="fig" rid="F2">2G, I</xref>). Shell sinistral, tall, very slender; apex thickened; penultimate whorl wide, body whorl constricted, peristome strongly expanded; whorls 14–15; shell colour overall pale yellow or corneous to light reddish, sometimes seemingly darker due to the desiccated body, subtranslucent; protoconch consists of approximately 1.25–1.5 whorls, finely pitted; first whorls of teleoconch conspicuously narrower than teleoconch; first whorls of teleoconch with low, irregular growth wrinkles, which gradually change to a scarcely, regularly ribbed surface; some weak spiral striation visible between ribs; ribs are strongest on last whorl, where they are sometimes lamella-like; upper whorls slightly concave or not concave, slowly, rather regularly increasing; constriction very deep, situated between penultimate and last whorl (just behind parietal part of peristome); deep constriction results in formation of a conspicuous post-constriction bay (widened area just anterior to operculum); last whorl conspicuously narrower than preceding whorl; lower 3–4 whorls slightly keeled at their middle; aperture moderately oblique to shell axis, rounded, with a weak columellar lamella visible from standard apertural view; columellar lamella low, interrupted; its inner, separate, elongated tubercle-like part situated inside post-constriction bay; no other plicae or lamellae found; peristome overall strongly expanded but varies from not reflected to slightly reflected; boundary between inner and outer peristome clearly visible due to sharp edge of inner peristome; outer peristome mostly responsible for ex<!--PageBreak-->panded profile of peristome; upper, parietal part of peristome is attached to penultimate whorl, although expanded part extends above penultimate whorl; umbilicus absent.</p></tp:treatment-sec><tp:treatment-sec sec-type="description" id="SECID0EJNAE"><title>Measurements.</title><p>Shell height: 7.8–9.3 mm; shell width: 1.8–2.1 mm; aperture height: 2.2–2.6 mm (n = 5).</p><p>
              <bold>Operculum.</bold> Unknown.</p></tp:treatment-sec><tp:treatment-sec sec-type="etymology" id="SECID0ESNAE"><title>Etymology.</title><p>The specific epithet <italic><tp:taxon-name><tp:taxon-name-part taxon-name-part-type="species" reg="angulata">angulata</tp:taxon-name-part></tp:taxon-name></italic> (Latin: angled) refers to the keeled lower whorls, which distinguishes this species from <italic><tp:taxon-name><tp:taxon-name-part taxon-name-part-type="genus" reg="Luzonocoptis">L.</tp:taxon-name-part> <tp:taxon-name-part taxon-name-part-type="species" reg="antenna">antenna</tp:taxon-name-part></tp:taxon-name></italic> sp. n.</p></tp:treatment-sec><tp:treatment-sec sec-type="habitat" id="SECID0ENOAE"><title>Habitat and distribution.</title><p>Empty shells were found at the base of a limestone rock wall. This species is known from the type locality only, which is situated ca. 34 km in a straight line from the type locality of <italic><tp:taxon-name><tp:taxon-name-part taxon-name-part-type="genus" reg="Luzonocoptis">L.</tp:taxon-name-part> <tp:taxon-name-part taxon-name-part-type="species" reg="antenna">antenna</tp:taxon-name-part></tp:taxon-name></italic> sp. n.</p></tp:treatment-sec><tp:treatment-sec sec-type="comparisons" id="SECID0E5OAE"><title>Comparisons.</title><p>See under <italic><tp:taxon-name><tp:taxon-name-part taxon-name-part-type="genus" reg="Luzonocoptis">Luzonocoptis</tp:taxon-name-part> <tp:taxon-name-part taxon-name-part-type="species" reg="antenna">antenna</tp:taxon-name-part></tp:taxon-name></italic> sp. n.</p></tp:treatment-sec><tp:treatment-sec><!--Section generated to contain objects referenced in tp:taxon-treatment.--><fig id="F1" position="float" orientation="portrait"><label>Figure 1.</label><caption><p>Shells of <italic><tp:taxon-name><tp:taxon-name-part taxon-name-part-type="genus" reg="Luzonocoptis">Luzonocoptis</tp:taxon-name-part></tp:taxon-name></italic> gen. n. species. <bold>A–H</bold> <italic><tp:taxon-name><tp:taxon-name-part taxon-name-part-type="genus" reg="Luzonocoptis">Luzonocoptis</tp:taxon-name-part> <tp:taxon-name-part taxon-name-part-type="species" reg="antenna">antenna</tp:taxon-name-part></tp:taxon-name></italic> sp. n. (<bold>A–G</bold> holotype <named-content xmlns:xlink="http://www.w3.org/1999/xlink" content-type="dwc:institutional_code" xlink:type="simple">HNHM</named-content> 99995 <bold>H</bold> paratype <named-content xmlns:xlink="http://www.w3.org/1999/xlink" content-type="dwc:institutional_code" xlink:type="simple">HNHM</named-content> 99997) <bold>I–P</bold> <italic><tp:taxon-name><tp:taxon-name-part taxon-name-part-type="genus" reg="Luzonocoptis">Luzonocoptis</tp:taxon-name-part> <tp:taxon-name-part taxon-name-part-type="species" reg="angulata">angulata</tp:taxon-name-part></tp:taxon-name></italic> sp. n. (<bold>I–O</bold> holotype <named-content xmlns:xlink="http://www.w3.org/1999/xlink" content-type="dwc:institutional_code" xlink:type="simple">HNHM</named-content> 99996 <bold>P</bold> paratype <named-content xmlns:xlink="http://www.w3.org/1999/xlink" content-type="dwc:institutional_code" xlink:type="simple">HNHM</named-content> 99998). Arrows indicate the inner, separate portion of the columellar lamella. All photos B. Páll-Gergely.</p></caption><graphic xmlns:xlink="http://www.w3.org/1999/xlink" xlink:href="zookeys-678-001-g001.jpg" position="float" orientation="portrait" xlink:type="simple" id="oo_139108.jpg"/></fig><fig id="F2" position="float" orientation="portrait"><label>Figure 2.</label><caption><p>Shells, operculum and radula of <italic><tp:taxon-name><tp:taxon-name-part taxon-name-part-type="genus" reg="Luzonocoptis">Luzonocoptis</tp:taxon-name-part></tp:taxon-name></italic> gen. n. species. <bold>A–F</bold> <italic><tp:taxon-name><tp:taxon-name-part taxon-name-part-type="genus" reg="Luzonocoptis">Luzonocoptis</tp:taxon-name-part> <tp:taxon-name-part taxon-name-part-type="species" reg="antenna">antenna</tp:taxon-name-part></tp:taxon-name></italic> sp. n. <bold>A</bold> outer side of the operculum <bold>B</bold> inner surface of the operculum <bold>C</bold> SEM of the inner surface of the operculum <bold>D</bold> schematic drawing of the inner side, showing the slightly elevated ridge and the central nipple <bold>E</bold> radula (paratype no. 7.) <bold>F</bold> Neck region <bold>G</bold> Neck region of <italic><tp:taxon-name><tp:taxon-name-part taxon-name-part-type="genus" reg="Luzonocoptis">Luzonocoptis</tp:taxon-name-part> <tp:taxon-name-part taxon-name-part-type="species" reg="angulata">angulata</tp:taxon-name-part></tp:taxon-name></italic> sp. n. <bold>H</bold> protoconch of <italic><tp:taxon-name><tp:taxon-name-part taxon-name-part-type="genus" reg="Luzonocoptis">Luzonocoptis</tp:taxon-name-part> <tp:taxon-name-part taxon-name-part-type="species" reg="antenna">antenna</tp:taxon-name-part></tp:taxon-name></italic> sp. n. <bold>I</bold> protoconch of <italic><tp:taxon-name><tp:taxon-name-part taxon-name-part-type="genus" reg="Luzonocoptis">Luzonocoptis</tp:taxon-name-part> <tp:taxon-name-part taxon-name-part-type="species" reg="angulata">angulata</tp:taxon-name-part></tp:taxon-name></italic> sp. n. White arrow shows the constriction. All images B. Páll-Gergely.</p></caption><graphic xmlns:xlink="http://www.w3.org/1999/xlink" xlink:href="zookeys-678-001-g002.jpg" position="float" orientation="portrait" xlink:type="simple" id="oo_139109.jpg"/></fig></tp:treatment-sec></tp:taxon-treatment>
